# Supplementary material for: Research Progress on the Efficacy and Mechanism of Acupuncture in Treating Chronic Gastritis
Source: Diseases. 2025 Nov 7;13(11):363. doi: 10.3390/diseases13110363 (PMC12650923; doi:10.3390/diseases13110363)
Supplement: Supplementary file 1 [file diseases-13-00363-s001.zip]

Archive with 1 entries (1 files):
- diseases-3916841-supplementary.pdf
